# Supplementary material for: MASI enables fast model-free standardization and integration of single-cell transcriptomics data
Source: Commun Biol. 2023 Apr 28;6:465. doi: 10.1038/s42003-023-04820-3 (PMC10144903; doi:10.1038/s42003-023-04820-3)
Supplement: Supplementary file 4 — Supplementary Data 1 [file 42003_2023_4820_MOESM4_ESM.xlsx]

## Sheet: Sheet1
	Overall integration score
Pipeline	Mouse liver	Human pancreas	Human hematopoiesis	Mouse primary motor cortex	Human heart (9 cell types)	Mouse brain	P-values of paired t-test against Pipeline 14
#1	0.342838	0.3362	0.35755	0.292868	0.46909	0.29998	3.40543e-05
#2	0.60325	0.43811	0.48048	0.351933	0.58107	0.507347	0.0219361
#3	0.36854	0.37439	0.373825	0.373795	0.457738	0.474168	7.02857e-05
#4	0.470474	0.40538	0.39374	0.367437	0.52094	0.35561	0.000414246
#5	0.624558	0.389576	0.46763	0.408115	0.587769	0.373333	0.0151363
#6	0.615384	0.43912	0.48678	0.389361	0.61734	0.46595	0.0228895
#7	0.536136	0.494909	0.509805	0.53436	0.700865	0.533774	0.00832012
#8	0.643684	0.5158	0.51249	0.548685	0.65942	0.49235	0.0916575
#9	0.626755	0.519424	0.557407	0.526216	0.665342	0.500951	0.0935213
#10	0.57854	0.55444	0.57157	0.60394	0.70618	0.59098	0.337191
#11	0.592305	0.504943	0.549551	0.566628	0.701382	0.542343	0.0613772
#12	0.675901	0.51881	0.54129	0.571991	0.68566	0.47204	0.225976
#13	0.622286	0.523862	0.58172	0.569891	0.650512	0.525602	0.128776
#14	0.563455	0.54619	0.58823	0.629314	0.69627	0.6001	NA
#15	0.60289	0.55065	0.5785	0.61357	0.69394	0.39838	0.208954
#16	0.604194	0.57128	0.60008	0.618227	0.72346	0.52592	0.427832
	Integration ranking
Pipeline	Mouse liver	Human pancreas	Human hematopoiesis	Mouse primary motor cortex	Human heart (9 cell types)	Mouse brain
#1	16	16	16	16	15	16
#2	8	12	12	15	13	7
#3	15	15	15	13	16	10
#4	14	13	14	14	14	15
#5	4	14	13	11	12	14
#6	6	11	11	12	11	12
#7	13	10	10	9	4	4
#8	2	8	9	8	9	9
#9	3	6	6	10	8	8
#10	11	2	5	4	2	2
#11	10	9	7	7	3	3
#12	1	7	8	5	7	11
#13	5	5	3	6	10	6
#14	12	4	2	1	5	1
#15	9	3	4	3	6	13
#16	7	1	1	2	1	5
