# Supplementary material for: MASI enables fast model-free standardization and integration of single-cell transcriptomics data
Source: Commun Biol. 2023 Apr 28;6:465. doi: 10.1038/s42003-023-04820-3 (PMC10144903; doi:10.1038/s42003-023-04820-3)
Supplement: Supplementary file 5 — Supplementary Data 2 [file 42003_2023_4820_MOESM5_ESM.xlsx]

## Sheet: Heart atlas annotation
Evaluation of human heart atlas annotation
	High-hierarchy annotation
Method	macro F1	Overall accuracy
MASI	0.928	0.977
linear SVM	0.901	0.93
rbf SMV	0.899	0.926
scNym	0.445	0.641
scArches scANVI	0.805	0.911
Symphony	0.869	0.922
Scanorama	0.915	0.942
LIGER	0.798	0.875
Seurat	NA	NA
	Low-hierarchy annotation
Method	macro F1	Overall accuracy
MASI	0.566	0.751
linear SVM	0.501	0.737
rbf SMV	0.541	0.76
scNym	0.211	0.664
scArches scANVI	0.249	0.697
Symphony	0.428	0.72
Scanorama	0.5	0.752
LIGER	0.351	0.672
Seurat	NA	NA
