# Supplementary material for: MASI enables fast model-free standardization and integration of single-cell transcriptomics data
Source: Commun Biol. 2023 Apr 28;6:465. doi: 10.1038/s42003-023-04820-3 (PMC10144903; doi:10.1038/s42003-023-04820-3)
Supplement: Supplementary file 6 — Supplementary Data 3 [file 42003_2023_4820_MOESM6_ESM.xlsx]

## Sheet: Overall
	Overall performance score
Method	Mouse liver	Human pancreas	Human hematopoiesis	Mouse primary motor cortex	Human heart	Mouse brain	P-values of paired t-test against MASI
MASI	0.818831	0.819193	0.688357	0.714714	0.575198	0.740948	NA
scNym	0.802987	0.84211	0.58598	0.61425	0.43837	0.664543	0.0194369
scArches scANVI	0.640944	0.756685	0.585583	0.624658	0.44156	0.613542	0.000430875
Symphony	0.712379	0.753125	0.582586	0.612657	0.494308	0.649089	1.65543e-05
Scanorama	0.708014	0.766714	0.66112	0.630891	0.509957	0.660492	0.000943587
LIGER	0.759358	0.809112	0.585135	0.619986	0.507669	NA	0.00750989
Seurat	0.673474	0.808902	0.658415	NA	NA	NA	0.139867
	Overall performance ranking
Method	Mouse liver	Human pancreas	Human hematopoiesis	Mouse primary motor cortex	Human heart	Mouse brain
MASI	1	2	1	1	1	1
scNym	2	1	4	5	6	2
scArches scANVI	7	6	5	3	5	5
Symphony	4	7	7	6	4	4
Scanorama	5	5	2	2	2	3
LIGER	3	3	6	4	3	NA
Seurat	6	4	3	NA	NA	NA

## Sheet: Integration
	Overall integration score
Method	Mouse liver	Human pancreas	Human hematopoiesis	Mouse primary motor cortex	Human heart	Mouse brain	P-values of paired t-test against MASI
MASI	0.707762	0.671585	0.570715	0.567227	0.528895	0.604295	NA
scNym	0.667874	0.70972	0.57146	0.5804	0.52984	0.619185	0.337746
scArches scANVI	0.561687	0.53477	0.532465	0.463316	0.49972	0.521285	0.00324315
Symphony	0.576757	0.525251	0.484572	0.484113	0.473016	0.566879	0.00167701
Scanorama	0.512927	0.556628	0.488139	0.479782	0.444313	0.470285	0.000619024
LIGER	0.610215	0.659624	0.567771	0.570872	0.568038	NA	0.285702
Seurat	0.556548	0.629403	0.565431	NA	NA	NA	0.134865
	Overall integration ranking
Method	Mouse liver	Human pancreas	Human hematopoiesis	Mouse primary motor cortex	Human heart	Mouse brain
MASI	1	2	2	3	3	2
scNym	2	1	1	1	2	1
scArches scANVI	5	6	5	6	4	4
Symphony	4	7	7	4	5	3
Scanorama	7	5	6	5	6	5
LIGER	3	3	3	2	1	NA
Seurat	6	4	4	NA	NA	NA

## Sheet: Annotation
	Overall annotation score
Method	Mouse liver	Human pancreas	Human hematopoiesis	Mouse primary motor cortex	Human heart	Mouse brain	P-values of paired t-test against MASI
MASI	0.9299	0.9668	0.806	0.8622	0.6215	0.8776	NA
scNym	0.9381	0.9745	0.6005	0.6481	0.3469	0.7099	0.0175089
scArches scANVI	0.7202	0.9786	0.6387	0.786	0.3834	0.7058	0.0067623
Symphony	0.848	0.981	0.6806	0.7412	0.5156	0.7313	0.00500422
Scanorama	0.9031	0.9768	0.8341	0.782	0.5756	0.8507	0.0980433
LIGER	0.9085	0.9586	0.6025	0.6691	0.4473	NA	0.0250609
Seurat	0.7904	0.9884	0.7514	NA	NA	NA	0.170993
	Overall annotation ranking
Method	Mouse liver	Human pancreas	Human hematopoiesis	Mouse primary motor cortex	Human heart	Mouse brain
MASI	2	6	2	1	1	1
scNym	1	5	7	6	6	4
scArches scANVI	7	3	5	2	5	5
Symphony	5	2	4	4	3	3
Scanorama	4	4	1	3	2	2
LIGER	3	7	6	5	4	NA
Seurat	6	1	3	NA	NA	NA
