# Supplementary material for: MASI enables fast model-free standardization and integration of single-cell transcriptomics data
Source: Commun Biol. 2023 Apr 28;6:465. doi: 10.1038/s42003-023-04820-3 (PMC10144903; doi:10.1038/s42003-023-04820-3)
Supplement: Supplementary file 7 — Supplementary Data 4 [file 42003_2023_4820_MOESM7_ESM.xlsx]

## Sheet: Sheet1
Mouse liver ( 9,714cells)
	macro F1	Overall accuracy	Runtime (in Min)
MASI (64GB)	0.914	0.967	1
MASI (32GB)	0.903	0.963	1
MASI (16GB)	0.904	0.963	1
Human pancreas (14,801 cells)
	macro F1	Overall accuracy	Runtime (in Min)
MASI (64GB)	0.965	0.971	1
MASI (32GB)	0.957	0.963	1
MASI (16GB)	0.955	0.961	2
Human hematopoiesis (31,774 cells)
	macro F1	Overall accuracy	Runtime (in Min)
MASI (64GB)	0.779	0.869	3
MASI (32GB)	0.776	0.871	4
MASI (16GB)	0.771	0.855	4
Mouse primary motor cortex ( 398,523 cells)
	macro F1	Overall accuracy	Runtime (in Min)
MASI (64GB)	0.84	0.914	8
MASI (32GB)	0.837	0.914	11
MASI (16GB)	0.832	0.908	12
Human heart (486,134 cells)
	macro F1	Overall accuracy	Runtime (in Min)
MASI (64GB)	0.566	0.751	9
MASI (32GB)	0.501	0.756	11
MASI (16GB)	0.521	0.755	12
Mouse brain (978,734 cells)
	macro F1	Overall accuracy	Runtime (in Min)
MASI (64GB)	0.847	0.949	13
MASI (32GB)	0.835	0.941	19
MASI (16GB)	0.832	0.941	22
