# Supplementary material for: MASI enables fast model-free standardization and integration of single-cell transcriptomics data
Source: Commun Biol. 2023 Apr 28;6:465. doi: 10.1038/s42003-023-04820-3 (PMC10144903; doi:10.1038/s42003-023-04820-3)
Supplement: Supplementary file 8 — Supplementary Data 5 [file 42003_2023_4820_MOESM8_ESM.xlsx]

## Sheet: Sheet1
Data	Species	Tissue	Platform	Use of this study	Reference	Reference number in manuscript	Processed data
1	Mouse	Liver	SMART-seq2	target	Almanzar et al., 2020	21
2	Mouse	Liver	10X	reference	Almanzar et al., 2020	21
3	Human	Pancreas	CEL-seq	target	Grün et al., 2016	22	https://github.com/satijalab/seurat-data
4	Human	Pancreas	CEL-seq2	target	Muraro et al., 2016	23
5	Human	Pancreas	Fluidigm C1	target	Lawlor et al., 2017	26
6	Human	Pancreas	SMART-seq2	target	Segerstolpe et al. 2016	24
7	Human	Pancreas	inDrop	reference	Baron et al., 2016	25
8	Human	Bone marrow	10X	reference	Oetjen et al., 2018	27
9	Human	PBMC	10X	target	Freytag et al., 2018	28
10	Human	PBMC	10X	target	Sun et al., 2019	29
11	Human	PBMC	10X	target	10x Genomics	30	https://support.10xgenomics.com/single-cell-gene-expression/datasets/3.0.0/pbmc_10k_v3
12	Human	Heart (Sanger-nuclei)	10X	reference	Litviňuková et al., 2020	12
13	Human	Heart (Sanger-cell)	10X	target	Litviňuková et al., 2020	12
14	Human	Heart (Sanger-CD45+)	10X	target	Litviňuková et al., 2020	12
15	Human	Heart (Harvard-nuclei)	10X	target	Litviňuková et al., 2020	12
16	Mouse	Primary motor cortex	SMART-seq v4	target	Yao et al., 2021	31
17	Mouse	Primary motor cortex	10X v2	reference	Yao et al., 2021	31
18	Mouse	Primary motor cortex	10X v3	target	Yao et al., 2021	31
19	Mouse	Brain	Drop-seq	target	Saunders et al., 2018	35
20	Mouse	Brain	SPLiT-seq	reference	Rosenberg et al., 2018	34
21	Mouse	Brain	10X	target	Zeisel et al., 2018	33
22	Mouse	Brain	10X	target	Schaum et al., 2018	32
23	Human	PBMC	10X	target	Wang et al., 2021	43
24	Human	PBMC	10X Multiome	reference	10x Genomics	30	https://openproblems.bio/neurips_docs/data/dataset/
25	Mouse	Brain	10X	target	Bandler et al., 2021	44
26	Zebrafish	Embryo	inDrop	reference	Wagner et al., 2018	45
27	Zebrafish	Embryo	Drop-seq	target	Farrell et al., 2018	46
28	Mouse	Hippocampus	Drop-seq	reference	Saunders et al., 2018	35	https://www.dropbox.com/s/cs6pii5my4p3ke3/mouse_hippocampus_reference.rds?dl=0
29	Mouse	Hippocampus	Slide-seq V2	target	Stickels et al., 2020	57
30	Human	Heart	10X	target	Tucker et al., 2020	13
31	Human	Heart	10X	target	Koenig et al., 2022	66
32	Human	Heart	10X	target	Kuppe et al., 2022	67
33	Human	Heart	SMART-seq2	target	Wang et al., 2020	69
34	Human	Heart	SMART-seq2	target	Cui et al., 2019	68
35	Human	Kidney	10X	reference	Stewart et al., 2019	58
36	Human	Kidney	10X	target	Wu et al., 2018	61
37	Human	Kidney	CEL-seq2	target	Arazi et al., 2019	59
38	Human	Kidney	10X	target	Wilson et al., 2019	60
39	Human	Kidney	10X	target	Kuppe et al., 2021	62
40	Human	Lung	10x and SmartSeq2	reference	Travaglini et al., 2020	63
41	Human	Nasal swab (Broad BCH UMMC )	10X	target	Chan Zuckerberg Initiative Single-Cell COVID-19 Consortia et al., 2020	14	https://www.covid19cellatlas.org/index.patient.html
42	Human	Nasal swab (Sanger)	10X	target	Chan Zuckerberg Initiative Single-Cell COVID-19 Consortia et al., 2020	14
43	Human	Airway (UCL-SANGER)	10X	target	Chan Zuckerberg Initiative Single-Cell COVID-19 Consortia et al., 2020	14
44	Human	Airway	10X	target	Chua et al., 2020	15
