# Supplementary material for: MASI enables fast model-free standardization and integration of single-cell transcriptomics data
Source: Commun Biol. 2023 Apr 28;6:465. doi: 10.1038/s42003-023-04820-3 (PMC10144903; doi:10.1038/s42003-023-04820-3)
Supplement: Supplementary file 9 — Supplementary Data 6 [file 42003_2023_4820_MOESM9_ESM.xlsx]

## Sheet: Figure 1c
Lineage type proportion at a time point
Time point	Neural Anterior	Endoderm	Neural Posterior	Neural Crest	Epidermal	Mesoderm	Germline	Neural Mid
Wagner_08hpf	0.000560538	0.00448431	0.0213004	0.00392377	0.0257848	0	0.0765135	0.867433
Wagner_06hpf	0.000175685	0.00650035	0.000175685	0.179726	0.14617	0	0.241216	0.426037
Wagner_18hpf	0.0386717	0.0467223	0.229586	0.0497412	0.116302	0.0465785	0.00158137	0.470817
Wagner_04hpf	0.00911854	0.0210428	0.0025719	0.236147	0.245967	0.00514379	0.426233	0.053776
Wagner_24hpf	0.0637095	0.0371953	0.297437	0.0209852	0.0703694	0.0704951	0.00150792	0.438301
Wagner_10hpf	0.0177736	0.00210477	0.179841	0.00467727	0.135407	0.0121609	0.0561272	0.591908
Wagner_14hpf	0.0134966	0.0132467	0.180205	0.059985	0.291677	0.0139965	0.00424894	0.423144
Farrell_08hpf	0.00178051	0.00404662	0.0464552	0.0124636	0.092101	0.00129492	0.02865	0.813208
Farrell_05hpf	0	0.000524843	0.000524843	0.046536	0.25	0	0.479006	0.223408
Farrell_09hpf	0.00716648	0.00826902	0.10272	0.00808526	0.0808526	0.00404263	0.00863653	0.780228
Farrell_11hpf	0.0210657	0.016109	0.143123	0.0148699	0.155514	0.011772	0.00309789	0.634449
Farrell_06hpf	0	0.00194932	0.00194932	0.0438597	0.176413	0	0.182261	0.593567
Farrell_12hpf	0.0422343	0.0129428	0.0983197	0.0213442	0.218892	0.0174841	0.00249773	0.586285
Farrell_04hpf	0	0.00304762	0.000380952	0.0731429	0.209524	0	0.640381	0.0735238
Farrell_03hpf	0	0	0	0.0156556	0.0410959	0	0.935421	0.00782779
Farrell_07hpf	0.000731529	0.00121921	0.0136552	0.0251158	0.088515	0.000487686	0.0821751	0.7881
Farrell_10hpf	0.0215069	0.00913691	0.142255	0.0074501	0.105707	0.0144785	0.00730953	0.692156

## Sheet: Figure 4a
		ARI	NMI
Allograft	MASI	0.358	0.49
	linear SVM	0.159	0.305
	rbf SVM	0.291	0.489
	scNym	0.091	0.367
	scArches scANVI	0.357	0.491
	Symphony	0.284	0.516
	Scanorama	0.42	0.586
	LIGER	0.401	0.584
	Seurat	0.418	0.61
LN	MASI	0.443	0.648
	linear SVM	0.418	0.617
	rbf SVM	0.45	0.67
	scNym	0.494	0.701
	scArches scANVI	0.312	0.614
	Symphony	0.466	0.646
	Scanorama	0.482	0.67
	LIGER	0.43	0.615
	Seurat	0.466	0.646
CKD	MASI	0.705	0.728
	linear SVM	0.581	0.597
	rbf SVM	0.627	0.705
	scNym	0.732	0.752
	scArches scANVI	0.598	0.666
	Symphony	0.633	0.711
	Scanorama	0.671	0.746
	LIGER	0.429	0.649
	Seurat	0.66	0.714

## Sheet: Figure 4f
Cell population of each cell type in each condtion
Thick ascending limb of Loop of Henle	Plasmacytoid dendritic cell	Transitional urothelium	Glomerular endothelium	Proximal tubule	Descending vasa recta endothelium	MNP-b/non-classical monocyte derived	Peritubular capillary endothelium	Pelvic epithelium	MNP-d/Tissue macrophage	CD4 T cell	Mast cell	Principal cell	MNP-c/dendritic cell	Connecting tubule	Ascending vasa recta endothelium	Myofibroblast	Epithelial progenitor cell	Podocyte	Intercalated cell	CD8 T cell	Fibroblast	NKT cell	MNP-a/classical monocyte derived	B cell	NK cell	Condition
2015	0	6	309	2188	96	195	386	9	70	107	20	642	19	2613	6	136	1154	485	1242	17	191	13	31	146	32	DKD
2752	0	1	325	5639	86	293	317	9	51	35	8	322	13	3216	7	160	763	509	1660	9	303	7	40	37	26	Control

## Sheet: Figure 5a
		ARI	NMI
Healthy (NasalSwab)	MASI	0.458	0.518
	linear SVM	0.368	0.253
	rbf SVM	0.413	0.41
	scNym	0.057	0.168
	scArches scANVI	0.198	0.284
	Symphony	0.362	0.361
	Scanorama	0.443	0.445
	LIGER	0.299	0.344
	Seurat	0.583	0.498
COVID19_1 (NasalSwab)	MASI	0.701	0.682
	linear SVM	0.271	0.398
	rbf SVM	0.368	0.55
	scNym	0.092	0.309
	scArches scANVI	0.451	0.576
	Symphony	0.498	0.576
	Scanorama	0.555	0.62
	LIGER	0.448	0.527
	Seurat	0.443	0.57
COVID19_2 (Airway)	MASI	0.496	0.651
	linear SVM	0.302	0.404
	rbf SVM	0.404	0.566
	scNym	0.551	0.487
	scArches scANVI	0.466	0.596
	Symphony	0.413	0.541
	Scanorama	0.612	0.63
	LIGER	0.322	0.559
	Seurat	0.398	0.605
COVID19_3 (Airway)	MASI	0.694	0.658
	linear SVM	0.518	0.418
	rbf SVM	0.512	0.581
	scNym	0.02	0.07
	scArches scANVI	0.429	0.534
	Symphony	0.219	0.379
	Scanorama	0.496	0.612
	LIGER	0.223	0.383
	Seurat	0.336	0.538
COVID19_4 (NasalSwab)	MASI	0.375	0.474
	linear SVM	0.29	0.267
	rbf SVM	0.321	0.399
	scNym	0.067	0.249
	scArches scANVI	0.306	0.441
	Symphony	0.277	0.396
	Scanorama	0.374	0.45
	LIGER	0.318	0.359
	Seurat	0.396	0.485

## Sheet: Figure 5b and c
Cell population size of each cell type in each participatant and each condition
Plasmacytoid Dendritic	Goblet	IGSF21+ Dendritic	Proliferating NK/T	CD8+ Memory/Effector T	Ionocyte	unassigned	OLR1+ Classical Monocyte	Macrophage	Platelet/Megakaryocyte	Myeloid Dendritic Type 2	Proliferating Basal	Proximal Ciliated	Myeloid Dendritic Type 1	Mesothelial	Ciliated	TREM2+ Dendritic	Proximal Basal	CD8+ Naive T	Natural Killer	Basal	Plasma	Vein	Basophil/Mast 1	Basophil/Mast 2	Individuals	Condition
0	93	0	0	0	12	3	4	0	0	0	0	5	6	0	241	0	4	0	0	0	0	0	0	14	Participant1	COVID_4
0	32	0	88	233	0	1	308	0	9	0	0	0	529	0	19	12	10	150	0	0	408	24	0	236	Participant2	COVID_1
0	267	0	0	0	3	5	100	0	0	0	0	17	0	0	1276	0	9	0	0	0	0	0	0	3	Participant3	COVID_4
4	192	24	37	30	15	1	314	6	0	22	2	470	53	0	218	70	0	33	0	0	1	0	2	0	Participant4	COVID_2
0	68	0	0	0	3	0	17	0	22	0	1	1	0	0	807	0	35	0	0	0	0	0	0	7	Participant5	Healthy
0	988	0	0	0	108	59	69	0	0	0	11	6	12	0	691	0	23	0	0	0	0	0	0	66	Participant6	COVID_4
11	1555	86	38	115	12	3	5432	26	0	95	5	113	32	2	705	169	0	118	1	0	2	0	1	0	Participant7	COVID_2
3	2062	7	16	83	4	6	8180	33	0	24	6	114	10	4	735	62	0	177	0	0	2	0	0	0	Participant8	COVID_2
0	58	0	0	0	8	1	58	0	0	0	1	0	3	0	55	0	10	0	0	0	0	0	0	6	Participant9	COVID_4
0	145	2	16	17	28	1	299	14	0	12	0	33	40	0	63	23	0	27	0	0	0	0	0	0	Participant10	COVID_2
0	44	0	0	0	6	31	47	0	0	0	3	6	1	0	165	0	11	0	0	0	0	0	0	67	Participant11	COVID_4
0	477	0	0	0	4	0	0	0	237	0	13	0	0	0	155	3	0	5	0	0	0	0	0	0	Participant12	COVID_3
0	875	0	19	24	2	9	217	0	0	5	8	459	63	10	896	30	1	4	0	0	1	0	1	0	Participant13	COVID_2
0	69	0	0	0	1	10	118	0	5	0	2	0	0	0	54	0	13	0	0	0	0	0	0	8	Participant14	Healthy
0	10	0	0	0	10	50	13	0	0	0	3	2	13	0	289	0	1	0	0	0	0	0	0	63	Participant15	COVID_4
0	37	0	0	0	3	0	650	0	0	0	1	0	93	0	0	0	6	0	0	0	0	0	0	26	Participant16	COVID_4
0	20	0	0	0	2	2	15	0	8	0	1	1	0	0	292	0	17	0	0	0	0	0	0	56	Participant17	Healthy
0	1171	0	6	0	7	8	224	8	0	1	4	254	1	8	228	12	1	0	0	0	1	0	0	0	Participant18	COVID_2
0	145	0	0	0	15	5	38	0	209	0	0	2	0	0	1631	0	15	0	1	0	0	0	0	79	Participant19	Healthy
129	10619	1379	824	7363	108	91	8196	149	0	2215	88	1692	732	112	2225	5219	2	3968	0	0	13	0	1	0	Participant20	COVID_2
0	77	0	0	0	0	25	634	0	51	0	3	0	0	0	41	0	30	0	2	0	0	0	0	6	Participant21	Healthy
0	152	0	0	0	14	11	127	0	0	0	6	6	25	0	225	0	19	0	0	0	0	0	0	145	Participant22	COVID_4
0	27	0	0	0	0	6	2	0	1	0	0	1	0	0	84	0	4	0	1	0	0	0	0	5	Participant23	Healthy
18	2506	73	57	176	15	3	852	14	0	59	7	120	65	9	292	229	0	260	0	0	3	0	1	0	Participant24	COVID_2
0	153	0	0	0	9	2	22	0	10	0	113	0	0	0	90	0	737	0	0	0	0	0	0	28	Participant25	Healthy
0	229	0	0	0	9	2	116	0	0	0	3	31	0	0	407	0	16	0	0	0	0	0	0	1	Participant26	COVID_4
0	48	0	0	0	3	2	7	0	0	0	1	6	0	0	414	0	13	0	0	0	0	0	0	2	Participant27	COVID_4
3	146	1	17	6	10	1	457	11	0	7	1	23	45	1	61	26	0	11	0	0	1	0	0	0	Participant28	COVID_2
10	129	16	23	41	12	0	473	8	0	72	1	49	374	2	79	80	0	51	0	0	1	0	0	0	Participant29	COVID_2
0	61	0	0	0	1	3	8	0	0	0	0	2	0	0	14	0	0	0	0	0	0	0	0	4	Participant30	COVID_4
5	1119	1	6	28	8	1	344	4	0	23	2	573	26	9	1363	26	0	15	0	0	0	0	0	0	Participant31	COVID_2
0	360	0	0	0	18	0	5	0	0	0	1	6	1	0	166	0	4	0	0	0	0	0	0	12	Participant32	COVID_4
0	137	0	0	0	4	12	20	0	0	0	13	3	5	0	59	0	111	0	0	0	0	0	0	46	Participant33	COVID_4
0	295	0	0	1	7	23	47	0	0	0	3	3	5	0	408	0	37	0	0	0	0	0	0	14	Participant34	COVID_4
0	4	0	0	0	1	4	0	0	0	0	1	1	0	0	62	0	1	0	0	0	0	0	0	9	Participant35	COVID_4
0	26	0	0	0	5	2	19	0	3	0	7	0	0	0	111	0	110	0	0	0	0	0	0	41	Participant36	Healthy
0	28	0	0	0	12	1	5	0	21	0	2	0	0	0	166	0	36	0	0	0	0	0	0	3	Participant37	Healthy
0	17	0	0	0	1	2	3	0	0	0	1	1	0	0	51	0	0	0	0	0	0	0	0	13	Participant38	COVID_4
0	55	0	0	0	1	0	11	0	4	0	1	1	0	0	475	0	3	0	0	0	0	0	0	7	Participant39	Healthy
0	3431	0	0	0	50	0	3	0	1070	0	61	3	0	0	887	17	6	70	0	15	0	0	0	0	Participant40	COVID_3
0	884	0	0	0	4	4	17	0	0	0	0	24	1	0	123	0	2	0	0	0	0	0	0	20	Participant41	COVID_4
0	18	0	0	0	2	0	14	0	7	0	1	0	0	0	40	0	4	0	0	0	0	0	0	2	Participant42	Healthy
44	4431	691	186	868	54	20	4072	69	0	675	15	1069	70	25	1298	3312	1	849	0	0	2	0	1	0	Participant43	COVID_2
0	19	0	0	0	2	1	1	0	0	0	0	0	2	0	9	0	3	0	0	0	0	0	0	2	Participant44	COVID_4
0	477	0	3	12	0	0	160	0	334	0	0	0	8	0	64	4	3	168	0	0	1	0	0	8	Participant45	COVID_1
2	246	0	0	3	6	2	37	0	0	2	4	137	0	9	149	3	2	1	0	0	0	0	0	0	Participant46	COVID_2
0	104	4	25	26	11	4	518	18	0	24	3	44	57	0	168	45	0	24	0	0	5	0	0	0	Participant47	COVID_2
0	205	0	9	3	0	2	20	0	1	0	0	0	4	0	126	1	127	51	0	0	7	4	0	3	Participant48	COVID_1
0	14	0	0	0	1	2	19	0	0	0	0	1	0	0	67	0	0	0	0	0	0	0	0	0	Participant49	COVID_4
0	2568	0	0	0	16	0	0	0	92	0	4	12	0	0	1316	17	0	17	0	1	0	0	0	0	Participant50	COVID_3
0	41	0	0	0	3	3	3	0	7	0	0	1	0	0	592	0	10	0	2	0	0	0	0	55	Participant51	Healthy
0	70	0	0	0	22	10	49	0	0	0	3	5	15	0	387	0	6	0	0	0	0	0	0	101	Participant52	COVID_4
9	114	1	36	59	6	1	2355	9	0	34	0	12	71	0	90	13	0	243	0	0	1	0	0	0	Participant53	COVID_2
0	175	0	0	0	1	20	25	0	0	0	0	4	1	0	120	0	3	0	0	0	0	0	0	113	Participant54	COVID_4
0	147	0	0	0	9	4	10	0	0	0	0	8	7	0	139	0	4	0	0	0	0	0	0	1	Participant55	COVID_4
0	158	0	43	14	0	6	152	0	13	0	0	0	214	0	106	15	134	56	0	0	104	0	0	57	Participant56	COVID_1
5	458	13	190	773	12	5	6128	3	0	94	1	68	1369	6	194	53	1	160	0	0	190	0	0	0	Participant57	COVID_2
0	11	0	0	0	0	3	96	0	0	0	0	0	0	0	3	0	3	0	0	0	0	0	0	0	Participant58	COVID_4
0	19	0	0	0	1	0	14	0	0	0	2	0	0	0	111	0	5	0	0	0	0	0	0	14	Participant59	Healthy
18	3361	51	69	653	56	11	4762	22	0	67	21	951	55	17	1495	440	1	710	0	0	3	0	1	0	Participant60	COVID_2
0	288	0	0	0	4	12	15	0	0	0	9	8	3	0	504	0	9	0	0	0	0	0	0	13	Participant61	COVID_4
0	141	0	0	0	2	11	9	0	0	0	9	1	0	0	28	0	22	0	0	0	0	0	0	4	Participant62	COVID_4
0	10	0	0	0	0	1	1	0	0	0	0	0	0	0	58	0	11	0	0	0	0	0	0	3	Participant63	COVID_4
0	85	0	0	0	21	1	7	0	8	0	4	0	0	0	680	0	10	0	1	0	0	0	0	50	Participant64	Healthy
0	83	0	0	0	5	4	21	0	0	0	1	9	3	0	230	0	21	0	0	0	0	0	0	32	Participant65	COVID_4
0	50	0	0	0	5	1	42	0	11	0	1	1	0	0	291	0	2	0	0	0	0	0	0	36	Participant66	Healthy
0	118	0	0	0	2	5	30	0	0	0	3	6	1	0	199	0	16	0	0	0	0	0	0	2	Participant67	COVID_4
0	5	0	0	0	0	0	1	0	0	0	0	1	0	0	11	0	0	0	0	0	0	0	0	0	Participant68	COVID_4
0	6	0	0	0	0	0	0	0	0	0	0	2	1	0	20	0	16	0	0	0	0	0	0	6	Participant69	COVID_4
0	35	0	0	0	2	1	5	0	0	0	0	0	0	0	51	0	3	0	0	0	0	0	0	5	Participant70	COVID_4
0	9	0	0	0	0	0	4	0	3	0	0	1	0	0	62	0	20	0	0	0	0	0	0	0	Participant71	Healthy
1	262	11	55	149	6	3	2532	194	0	10	0	102	11	2	122	283	0	180	0	0	4	0	0	0	Participant72	COVID_2
0	2	0	0	0	1	0	1	0	0	0	1	0	0	0	26	0	1	0	0	0	0	0	0	2	Participant73	Healthy
0	2	0	0	0	0	1	0	0	0	0	5	0	0	0	16	0	17	0	0	0	0	0	0	0	Participant74	Healthy
0	19	0	0	0	2	1	13	0	0	0	1	6	0	0	701	0	5	0	0	0	0	0	0	14	Participant75	Healthy
0	117	0	0	0	6	1	15	0	0	0	1	3	0	0	159	0	2	0	0	0	0	0	0	3	Participant76	COVID_4
0	33	0	0	0	47	0	1	0	8	0	0	1	0	0	402	0	28	0	0	0	0	0	0	8	Participant77	Healthy
0	48	0	0	0	6	5	11	0	4	0	2	8	0	0	1491	0	26	0	0	0	0	0	0	19	Participant78	Healthy
0	175	5	13	7	21	5	296	6	0	8	5	276	23	4	323	24	0	15	0	0	2	0	0	0	Participant79	COVID_2
0	62	0	0	0	1	2	2	0	0	0	1	0	1	0	11	0	3	0	0	0	0	0	0	3	Participant80	COVID_4

## Sheet: Figure 6a
		ARI	NMI
Tucker	MASI	0.427	0.61
	linear SVM	0.347	0.472
	rbf SVM	0.29	0.482
	scNym	0.448	0.618
	scArches scANVI	0.448	0.605
	Symphony	0.403	0.563
	Scanorama	0.383	0.557
Koenig	MASI	0.838	0.872
	linear SVM	0.752	0.811
	rbf SVM	0.025	0.149
	scNym	0.375	0.66
	scArches scANVI	0.9	0.902
	Symphony	0.859	0.878
	Scanorama	0.121	0.306
Kuppe	MASI	0.598	0.623
	linear SVM	0.645	0.612
	rbf SVM	0.09	0.181
	scNym	0.045	0.154
	scArches scANVI	0.776	0.741
	Symphony	0.799	0.735
	Scanorama	0.115	0.136
Wang	MASI	0.539	0.478
	linear SVM	0.304	0.382
	rbf SVM	0.354	0.408
	scNym	0.261	0.377
	scArches scANVI	0.445	0.532
	Symphony	0.356	0.456
	Scanorama	0.541	0.506
Cui	MASI	0.582	0.576
	linear SVM	0.082	0.254
	rbf SVM	0.402	0.488
	scNym	0.104	0.274
	scArches scANVI	0.546	0.558
	Symphony	0.246	0.398
	Scanorama	0.571	0.557
